# Supplementary material for: Relationship between the Molecular Geometry and the Radiative Efficiency in Naphthyl-Based Bis-Ortho-Carboranyl Luminophores
Source: Molecules. 2022 Oct 4;27(19):6565. doi: 10.3390/molecules27196565 (PMC9572229; doi:10.3390/molecules27196565)
Supplement: Supplementary file 1 [file molecules-27-06565-s001.zip]

Archive with 1 entries (1 files):
- molecules-1927776-supplementary.pdf
